# Supplementary material for: Long COVID syndrome in children: neutrophilic granulocyte dysfunction and its correlation with disease severity
Source: Pediatr Res. 2024 Nov 27;98(1):301–13. doi: 10.1038/s41390-024-03731-1 (PMC12411219; doi:10.1038/s41390-024-03731-1)
Supplement: Supplementary file 2 — Supplemental Tables_Minor_Revision [file 41390_2024_3731_MOESM2_ESM.xlsx]

## Sheet: Supplement Table 1
Supplement Table 1. Demographic characteristics and details of the acute SARS-CoV-2 infection of our subgroup of children included in the neutrophil study
			n / M±SD	%	p
Number of children included	LCS		29
	CG+		17
Age (years)	LCS		14.04±2.50
	CG+		13.58±2.83		0.829
Age groups (years)	LCS	7-9	1	3.4
		10-14	16	55.2
		15-18	12	41.4
	CG+	10-14	12	70.6
		15-18	5	29.4
Sex	LCS	Female	15	51.7	0.350
		Male	14	48.3
	CG+	Female	6	35.3
		Male	11	64.7
Pre-existing conditions	LCS		5	17.2	–b
	CG+		1	5.9
Multiple SARS-CoV-2 infections	LCS		6	20.7
	CG+		2	11.8
Number of received SARS-CoV-2 vaccinationa	CG+	0	2	11.8
		2	8 (4)	27.6
		3	2 (1)	6.9
		4	1	3.4
	CG+	0	8	47.1
		2	5 (2)	29.4
		3	4 (1)	23.5
Diagnostic COVID tests	LCS	PCR	13	44.8
		Ag	10	34.5
		Spike Ab	6	20.7
	CG+	PCR	4	23.5
		Ag	5	29.4
		Spike Ab - positive	3	17.6
		Nucleocapsid Ab – positive c	5	29.4
Acute COVID-19 severity	LCS	Mild	27	93.1	–b
		Moderate	2	6.9
	CG+	Without Symptoms	7	41.2
		Mild	9	52.9
		Moderate	1	5.9
Time until first visit, days	LCS	From the COVID-19	268.79±167.70		0.699d
		From the onset of LC symptoms	238.86±161.41
	CG+	COVID-19	300.10±229.63
aIn parenthesis: the number of children who were vaccinated against SARS-CoV-2 before the acute COVID-19;
bThe expected count of the cells containing frequency counts in contingency tables is less than 5.
cOnly vaccinated children;
dThe difference between the two groups’ time from the COVID-19 until the first visit;
LCS: long COVID syndrome; CG+: COVID-19 convalescent control group; CG-: uninfected control group.

## Sheet: Supplement Table 2
Supplement Table 2. Number and type of the pre-existing conditions of all examined children, grouped according to organ system
Pre-existing condition	LCS (n=36)	CG+	CG- (n=2)
		(n=4)
Pulmonary (Asthma)	4	2	0
Cardiovascular (Atrial septal defect, High blood pressure)	6	0	0
Neurological (Tick, Restless leg syndrome, Migraine)	3	0	0
Psychological (Anorexia nervosa, Attention deficit hyperactivity disorder, Autism spectrum disorder, Anxiety disorder)	5	3	2
Dermatological (Eczema)	2	0	0
Gastroenterological (Celiac disease, Lactose intolerance, Gastroesophageal reflux disease)	8	0	0
Immunological (Selective IgA deficiency, Allergic rhinitis, Histamine intolerance)	6	0	0
Autoimmune (Type 1 Diabetes Mellitus, Autoimmune thyroiditis)	5	0	0
Nephrological	1	0	0
LCS: long COVID syndrome; CG+: COVID-19 convalescent control group; CG-: uninfected control group.

## Sheet: Supplement Table 3
Supplement Table 3. The date of the study (children with long COVID syndrome) and the convalescent control group’s COVID-19 and long COVID syndrome, and their relation to the time of the vaccination against SARS-CoV-2
Group	COVID-19	LCS	1. Vaccine	2. Vaccine	3. Vaccine	COVID-19 –	COVID-19 –	COVID-19 –	LCS – 1. Vacb	LCS – 2. Vacb	LCS – 3. Vacb
						1. Vaca	2. Vaca	3. Vaca	(days)	(days)	(days)
						(days)	(days)	(days)
LCS	29.03.2021	28.04.2021	28.06.2021	19.07.2021		91	112		61	82
	01.11.2020	30.01.2021	09.06.2021	14.07.2021		220	255		130	165
	04.09.2020	04.10.2020	08.05.2021	12.06.2021		246	281		216	251
	16.11.2020	16.12.2020	02.07.2021	23.07.2021		228	249		198	219
	16.03.2021	15.04.2021	23.07.2021	26.08.2021		129	163		99	133
	21.02.2021	22.05.2021	27.07.2021	26.08.2021		156	186		66	96
	22.03.2021	21.04.2021	02.09.2021			164			134
	04.03.2021	03.04.2021	21.06.2021	12.07.2021		109	130		79	100
	30.10.2020	29.11.2020	21.06.2021	12.07.2021		234	255		204	225
	12.11.2020	12.12.2020	18.06.2021	09.07.2021		218	239		188	209
	02.04.2021	02.05.2021	01.08.2021	22.08.2021		121	142		91	112
	05.11.2020	03.02.2021	17.06.2021	22.07.2021		224	259		134	169
	12.03.2021	11.04.2021	27.08.2021	20.09.2021		168	192		138	162
	13.10.2021	10.12.2021	24.06.2021	21.07.2021		-111	-84		-169	-142
	21.02.2021	23.03.2021	05.07.2021	26.07.2021		134	155		104	125
	23.10.2021	22.11.2021	13.05.2021	17.06.2021		-163	-128		-193	-158
	14.10.2020	13.03.2021	29.06.2021	20.07.2021		258	279		108	129
	10.02.2021	07.11.2021	31.12.2021			324			54
	11.11.2021	11.12.2021	13.05.2021	17.06.2021		-182	-147		-212	-177
	18.02.2021	20.03.2021	04.08.2021	25.08.2021		167	188		137	158
	23.10.2021	06.12.2021	15.01.2022			84			40
	01.03.2021	28.08.2021	05.07.2021	26.07.2021		126	147		-54	-33
	20.12.2020	16.02.2021	19.06.2021	16.07.2021		181	208		123	150
	16.11.2021	16.12.2021	13.05.2021	17.06.2021		-187	-152		-217	-182
	NI	NI	03.09.2021	24.09.2021
	20.03.2021	16.09.2021	16.06.2022	29.07.2022		453	496		273	316
	04.11.2021	01.01.2022	21.06.2021	13.07.2021		-136	-114		-194	-172
	21.01.2022	20.02.2022	01.07.2021	22.07.2021		-204	-183		-234	-213
	11.12.2021	11.03.2022	26.01.2022	16.02.2022		46	67		-44	-23
	20.01.2022	05.03.2022	13.05.2021	17.06.2021		-252	-217		-296	-261
	01.02.2021	03.03.2021	17.12.2021	29.01.2022		319	362		289	332
	15.06.2022	29.07.2022	03.08.2021	05.09.2021		-316	-283		-360	-327
	21.04.2021	21.05.2021	01.09.2021	01.10.2021	01.05.2022	133	163	375	102.5	132.5	344.5
	10.09.2022	24.10.2022	28.11.2021	18.12.2021		-286	-266		-330	-310
	15.11.2021	13.02.2022	15.01.2022	15.03.2022		61	120		-29	30
	17.01.2022	15.08.2022	21.12.2021	15.02.2022		-27	29		-237	-181
	09.01.2022	08.02.2022	02.07.2021	23.07.2021	08.03.2022	-191	-170	58	-221	-200	28
CG+	NI		30.06.2021	26.07.2021
	24.10.2020		17.06.2021	08.07.2021		236	257		236	257
	NI		16.06.2021	22.07.2021
	13.01.2022		12.08.2021	02.09.2021		-154	-133
	12.01.2022		21.06.2021	12.07.2021	15.12.2021	-205	-184	-28
	29.01.2022		21.06.2021	12.07.2021	29.12.2021	-222	-201	-31
	16.01.2022		05.07.2021	26.07.2021		-195	-174
	NI		15.06.2021	20.07.2021	09.02.2022
	01.11.2020		21.06.2021	12.07.2021	10.01.2022	232	253	435
	02.11.2020		18.01.2022	16.02.2022		442	471
	14.09.2020		05.05.2021	09.06.2021	11.03.2022	233	268	543
	10.01.2022		13.05.2021	20.07.2021		-242	-174
	03.01.2022		13.05.2021	13.08.2021	26.11.2021	-235	-143	-38
	01.06.2022		15.06.2021	20.07.2021	06.01.2022	-351	-316	-146
LCS: long COVID syndrome, CG+: convalescent control group, Vac: Vaccine, NI: no information.
The cells of children participating in the neutrophil study are highlighted with grey.
aTime between the COVID-19 infection and the vaccination, given in days. Positive numbers mean preceding COVID-19 infection, negative numbers mean preceding vaccination.
bTime between the LCS and the vaccination, given in days. Positive numbers mean preceding LCS, negative numbers mean preceding vaccination.
